# Supplementary material for: The causal relationship between autoimmune diseases and age-related macular degeneration: A two-sample mendelian randomization study
Source: PLoS One. 2024 Jun 10;19(6):e0303170. doi: 10.1371/journal.pone.0303170 (PMC11164335; doi:10.1371/journal.pone.0303170)
Supplement: S1 Data — (XLSX) [file pone.0303170.s002.xlsx]

## Sheet: Sheet1
GWAS summary statistics
SLE on AMD
	exposure	outcome	SNP	b	se	p
1	Systemic lupus erythematosus	Age-related macular degeneration	rs10200680	-0.0144892	0.135635	0.914928
2	Systemic lupus erythematosus	Age-related macular degeneration	rs1078324	0.0475223	0.0869139	0.584534
3	Systemic lupus erythematosus	Age-related macular degeneration	rs10912578	0.0850685	0.108564	0.433285
4	Systemic lupus erythematosus	Age-related macular degeneration	rs1143679	-0.00858788	0.0666419	0.897464
5	Systemic lupus erythematosus	Age-related macular degeneration	rs12094036	-0.0191778	0.132114	0.884584
6	Systemic lupus erythematosus	Age-related macular degeneration	rs13019891	-0.0457199	0.0448304	0.307804
7	Systemic lupus erythematosus	Age-related macular degeneration	rs13136219	-0.0172065	0.148549	0.907787
8	Systemic lupus erythematosus	Age-related macular degeneration	rs143123127	-0.0129786	0.132339	0.921876
9	Systemic lupus erythematosus	Age-related macular degeneration	rs1464446	-0.0770158	0.0998466	0.440505
10	Systemic lupus erythematosus	Age-related macular degeneration	rs150180633	-0.17916	0.216544	0.408031
11	Systemic lupus erythematosus	Age-related macular degeneration	rs17849501	0.0373645	0.0805248	0.642639
12	Systemic lupus erythematosus	Age-related macular degeneration	rs2431697	-0.0524325	0.115172	0.648927
13	Systemic lupus erythematosus	Age-related macular degeneration	rs2459611	-0.236451	0.211582	0.263763
14	Systemic lupus erythematosus	Age-related macular degeneration	rs2573219	-0.00867661	0.0753674	0.908347
15	Systemic lupus erythematosus	Age-related macular degeneration	rs268124	-0.0434713	0.139537	0.755391
16	Systemic lupus erythematosus	Age-related macular degeneration	rs28361029	-0.182543	0.148835	0.220018
17	Systemic lupus erythematosus	Age-related macular degeneration	rs34703115	0.0355412	0.114576	0.75641
18	Systemic lupus erythematosus	Age-related macular degeneration	rs35000415	-0.0110584	0.0592051	0.851832
19	Systemic lupus erythematosus	Age-related macular degeneration	rs35251378	0.0848457	0.120481	0.481292
20	Systemic lupus erythematosus	Age-related macular degeneration	rs353608	0.0161005	0.134171	0.904483
21	Systemic lupus erythematosus	Age-related macular degeneration	rs3747093	-0.14903	0.103673	0.150576
22	Systemic lupus erythematosus	Age-related macular degeneration	rs4388254	-0.0922217	0.104905	0.379351
23	Systemic lupus erythematosus	Age-related macular degeneration	rs4661543	-0.017126	0.183284	0.925555
24	Systemic lupus erythematosus	Age-related macular degeneration	rs4916215	-0.189564	0.143853	0.187585
25	Systemic lupus erythematosus	Age-related macular degeneration	rs58688157	-0.0452623	0.138476	0.743773
26	Systemic lupus erythematosus	Age-related macular degeneration	rs6671847	-0.0331907	0.126728	0.793395
27	Systemic lupus erythematosus	Age-related macular degeneration	rs6679677	-0.0326922	0.105507	0.756668
28	Systemic lupus erythematosus	Age-related macular degeneration	rs6889239	0.0875259	0.100133	0.382063
29	Systemic lupus erythematosus	Age-related macular degeneration	rs7097397	0.128804	0.139537	0.355967
30	Systemic lupus erythematosus	Age-related macular degeneration	rs73050535	-0.00953249	0.247004	0.969215
31	Systemic lupus erythematosus	Age-related macular degeneration	rs73068668	-0.178577	0.144259	0.215759
32	Systemic lupus erythematosus	Age-related macular degeneration	rs7768653	-0.024153	0.122214	0.843336
33	Systemic lupus erythematosus	Age-related macular degeneration	rs7899626	-0.0767872	0.141508	0.587381
34	Systemic lupus erythematosus	Age-related macular degeneration	rs9852014	-0.0586551	0.0738023	0.426753
35	Systemic lupus erythematosus	Age-related macular degeneration	All - Inverse variance weighted	-0.0257626	0.0174919	0.140796
36	Systemic lupus erythematosus	Age-related macular degeneration	All - MR Egger	-0.02094	0.0393543	0.598339
RA on AMD
	exposure	outcome	SNP	b	se	p
1	Rheumatoid arthritis	Age-related macular degeneration	rs1042169	-0.118035	0.0835494	0.157729
2	Rheumatoid arthritis	Age-related macular degeneration	rs10790268	0.182748	0.203053	0.36812
3	Rheumatoid arthritis	Age-related macular degeneration	rs10985070	0.194287	0.301026	0.518656
4	Rheumatoid arthritis	Age-related macular degeneration	rs11574914	0.0630022	0.229099	0.783316
5	Rheumatoid arthritis	Age-related macular degeneration	rs12232497	0.302193	0.265081	0.254286
6	Rheumatoid arthritis	Age-related macular degeneration	rs12539741	-0.0439479	0.22165	0.842829
7	Rheumatoid arthritis	Age-related macular degeneration	rs12764378	0.0366334	0.243459	0.880394
8	Rheumatoid arthritis	Age-related macular degeneration	rs13426947	0.14806	0.220564	0.502042
9	Rheumatoid arthritis	Age-related macular degeneration	rs1571878	0.348396	0.217104	0.10855
10	Rheumatoid arthritis	Age-related macular degeneration	rs17264332	0.00123063	0.1969	0.995013
11	Rheumatoid arthritis	Age-related macular degeneration	rs2069235	-0.218475	0.253929	0.389581
12	Rheumatoid arthritis	Age-related macular degeneration	rs212389	0.129052	0.29063	0.657011
13	Rheumatoid arthritis	Age-related macular degeneration	rs2240336	-0.174638	0.242025	0.47056
14	Rheumatoid arthritis	Age-related macular degeneration	rs2561477	-0.11864	0.255313	0.642158
15	Rheumatoid arthritis	Age-related macular degeneration	rs28411352	0.243388	0.263511	0.355676
16	Rheumatoid arthritis	Age-related macular degeneration	rs2844456	0.219606	0.0763797	0.00403793
17	Rheumatoid arthritis	Age-related macular degeneration	rs3087243	-0.1192	0.190289	0.531043
18	Rheumatoid arthritis	Age-related macular degeneration	rs34046593	-0.207496	0.19247	0.281004
19	Rheumatoid arthritis	Age-related macular degeneration	rs34695944	-0.21453	0.225685	0.341823
20	Rheumatoid arthritis	Age-related macular degeneration	rs4239702	-0.0150795	0.198906	0.939568
21	Rheumatoid arthritis	Age-related macular degeneration	rs537544	0.310639	0.219678	0.157344
22	Rheumatoid arthritis	Age-related macular degeneration	rs56339890	0.163804	0.520878	0.753158
23	Rheumatoid arthritis	Age-related macular degeneration	rs592390	0.301122	0.263351	0.252862
24	Rheumatoid arthritis	Age-related macular degeneration	rs60733400	-0.271448	0.24772	0.273173
25	Rheumatoid arthritis	Age-related macular degeneration	rs62401699	-0.173934	0.352958	0.622162
26	Rheumatoid arthritis	Age-related macular degeneration	rs6679677	-0.0185395	0.0598321	0.756668
27	Rheumatoid arthritis	Age-related macular degeneration	rs706778	0.00287466	0.241472	0.990502
28	Rheumatoid arthritis	Age-related macular degeneration	rs71565347	-0.13657	0.159295	0.391259
29	Rheumatoid arthritis	Age-related macular degeneration	rs73081554	0.904455	0.313569	0.00392169
30	Rheumatoid arthritis	Age-related macular degeneration	rs7731626	-0.118417	0.140589	0.399623
31	Rheumatoid arthritis	Age-related macular degeneration	rs8026898	-0.059965	0.186633	0.747983
32	Rheumatoid arthritis	Age-related macular degeneration	rs8032939	0.0986836	0.239415	0.680203
33	Rheumatoid arthritis	Age-related macular degeneration	rs8133843	-0.391354	0.272793	0.151397
34	Rheumatoid arthritis	Age-related macular degeneration	rs9275183	0.124529	0.04005	0.00187515
35	Rheumatoid arthritis	Age-related macular degeneration	rs9310852	-0.0467729	0.299826	0.876033
36	Rheumatoid arthritis	Age-related macular degeneration	rs9603608	0.0824071	0.249138	0.740819
37	Rheumatoid arthritis	Age-related macular degeneration	rs9653442	0.112945	0.239178	0.636768
38	Rheumatoid arthritis	Age-related macular degeneration	All - Inverse variance weighted	0.0539543	0.0253036	0.0329843
39	Rheumatoid arthritis	Age-related macular degeneration	All - MR Egger	0.0861238	0.0379275	0.0294235
IBD on AMD
	exposure	outcome	SNP	b	se	p
1	Inflammatory bowel disease	Age-related macular degeneration	rs1003342	0.143156	0.264208	0.587934
2	Inflammatory bowel disease	Age-related macular degeneration	rs10045431	0.163467	0.166285	0.325582
3	Inflammatory bowel disease	Age-related macular degeneration	rs10408351	0.264143	0.234391	0.25977
4	Inflammatory bowel disease	Age-related macular degeneration	rs10737481	-0.110558	0.176467	0.530983
5	Inflammatory bowel disease	Age-related macular degeneration	rs10761659	0.0605327	0.15442	0.695058
6	Inflammatory bowel disease	Age-related macular degeneration	rs10800314	0.0188683	0.1789	0.916004
7	Inflammatory bowel disease	Age-related macular degeneration	rs11209026	0.054799	0.082887	0.508529
8	Inflammatory bowel disease	Age-related macular degeneration	rs11236797	-0.152854	0.16313	0.348755
9	Inflammatory bowel disease	Age-related macular degeneration	rs112401990	0.100561	0.181432	0.579398
10	Inflammatory bowel disease	Age-related macular degeneration	rs112694524	0.184808	0.371739	0.619088
11	Inflammatory bowel disease	Age-related macular degeneration	rs113991740	-0.152279	0.246989	0.537537
12	Inflammatory bowel disease	Age-related macular degeneration	rs11548656	-0.0761622	0.202872	0.707347
13	Inflammatory bowel disease	Age-related macular degeneration	rs11677953	0.198774	0.276644	0.472438
14	Inflammatory bowel disease	Age-related macular degeneration	rs12446550	-0.203162	0.230992	0.37912
15	Inflammatory bowel disease	Age-related macular degeneration	rs1250573	0.154921	0.228861	0.498455
16	Inflammatory bowel disease	Age-related macular degeneration	rs12764283	-0.522919	0.205376	0.0108917
17	Inflammatory bowel disease	Age-related macular degeneration	rs12936409	0.184625	0.172271	0.283849
18	Inflammatory bowel disease	Age-related macular degeneration	rs131657	-0.233706	0.201471	0.246049
19	Inflammatory bowel disease	Age-related macular degeneration	rs13178036	0.0297312	0.265599	0.910871
20	Inflammatory bowel disease	Age-related macular degeneration	rs140892874	-0.138186	0.189212	0.465193
21	Inflammatory bowel disease	Age-related macular degeneration	rs142770866	0.101304	0.20087	0.61403
22	Inflammatory bowel disease	Age-related macular degeneration	rs148844907	0.224176	0.210286	0.286399
23	Inflammatory bowel disease	Age-related macular degeneration	rs1551399	-0.302067	0.278376	0.277875
24	Inflammatory bowel disease	Age-related macular degeneration	rs1736161	-0.018654	0.206005	0.927849
25	Inflammatory bowel disease	Age-related macular degeneration	rs17800987	0.430838	0.20476	0.0353683
26	Inflammatory bowel disease	Age-related macular degeneration	rs1873625	-0.289902	0.143259	0.0430091
27	Inflammatory bowel disease	Age-related macular degeneration	rs1886731	-0.198765	0.258498	0.441938
28	Inflammatory bowel disease	Age-related macular degeneration	rs1887428	0.312363	0.149771	0.0370146
29	Inflammatory bowel disease	Age-related macular degeneration	rs2076756	0.289986	0.185506	0.118001
30	Inflammatory bowel disease	Age-related macular degeneration	rs2193041	0.12266	0.199696	0.539062
31	Inflammatory bowel disease	Age-related macular degeneration	rs2241878	-0.120945	0.170269	0.477507
32	Inflammatory bowel disease	Age-related macular degeneration	rs2542147	0.185063	0.231989	0.425033
33	Inflammatory bowel disease	Age-related macular degeneration	rs254560	0.194972	0.256278	0.446786
34	Inflammatory bowel disease	Age-related macular degeneration	rs2836882	0.192567	0.148756	0.195486
35	Inflammatory bowel disease	Age-related macular degeneration	rs3024493	0.239441	0.161505	0.138192
36	Inflammatory bowel disease	Age-related macular degeneration	rs34190331	-0.462976	0.292822	0.113859
37	Inflammatory bowel disease	Age-related macular degeneration	rs35260072	-0.188471	0.188471	0.317311
38	Inflammatory bowel disease	Age-related macular degeneration	rs35730213	0.0151911	0.200127	0.939493
39	Inflammatory bowel disease	Age-related macular degeneration	rs3850378	-0.12766	0.29594	0.666198
40	Inflammatory bowel disease	Age-related macular degeneration	rs4077515	0.0942024	0.141025	0.504144
41	Inflammatory bowel disease	Age-related macular degeneration	rs4246905	-0.125153	0.190796	0.511857
42	Inflammatory bowel disease	Age-related macular degeneration	rs444210	0.08493	0.22922	0.710997
43	Inflammatory bowel disease	Age-related macular degeneration	rs45528737	-0.0557547	0.186449	0.764913
44	Inflammatory bowel disease	Age-related macular degeneration	rs4676408	0.11346	0.220147	0.606284
45	Inflammatory bowel disease	Age-related macular degeneration	rs4712528	0.323007	0.230836	0.161725
46	Inflammatory bowel disease	Age-related macular degeneration	rs4730272	-0.042505	0.187171	0.820352
47	Inflammatory bowel disease	Age-related macular degeneration	rs4851586	-0.222217	0.258164	0.389371
48	Inflammatory bowel disease	Age-related macular degeneration	rs56062135	-0.338635	0.188867	0.0729757
49	Inflammatory bowel disease	Age-related macular degeneration	rs6062496	0.166064	0.158185	0.293806
50	Inflammatory bowel disease	Age-related macular degeneration	rs6584283	0.214639	0.139765	0.124608
51	Inflammatory bowel disease	Age-related macular degeneration	rs6826501	0.053882	0.278031	0.846334
52	Inflammatory bowel disease	Age-related macular degeneration	rs6873866	-0.203746	0.240196	0.396299
53	Inflammatory bowel disease	Age-related macular degeneration	rs6880778	0.150691	0.134185	0.261431
54	Inflammatory bowel disease	Age-related macular degeneration	rs6911490	0.0133052	0.217786	0.951285
55	Inflammatory bowel disease	Age-related macular degeneration	rs6927172	0.00362664	0.290131	0.990027
56	Inflammatory bowel disease	Age-related macular degeneration	rs72798422	-0.0144092	0.25072	0.95417
57	Inflammatory bowel disease	Age-related macular degeneration	rs7285952	-0.0363632	0.221588	0.86965
58	Inflammatory bowel disease	Age-related macular degeneration	rs744166	0.0687638	0.210434	0.743841
59	Inflammatory bowel disease	Age-related macular degeneration	rs7523335	-0.0263338	0.200706	0.895613
60	Inflammatory bowel disease	Age-related macular degeneration	rs9272514	-0.497661	0.124415	6.33425e-05
61	Inflammatory bowel disease	Age-related macular degeneration	rs9370774	0.0956359	0.307565	0.755842
62	Inflammatory bowel disease	Age-related macular degeneration	rs9934775	0.0866793	0.257173	0.736081
63	Inflammatory bowel disease	Age-related macular degeneration	All - Inverse variance weighted	0.0118204	0.0264581	0.65505
64	Inflammatory bowel disease	Age-related macular degeneration	All - MR Egger	0.056939	0.0765698	0.460007
MS on AMD
	exposure	outcome	SNP	b	se	p
1	Multiple sclerosis	Age-related macular degeneration	rs1014486	-0.554839	0.252109	0.0277511
2	Multiple sclerosis	Age-related macular degeneration	rs1021156	0.0677595	0.244977	0.782091
3	Multiple sclerosis	Age-related macular degeneration	rs10420809	-0.186266	0.238189	0.434211
4	Multiple sclerosis	Age-related macular degeneration	rs1077667	0.0230472	0.179768	0.897987
5	Multiple sclerosis	Age-related macular degeneration	rs11052877	-0.125194	0.254394	0.62263
6	Multiple sclerosis	Age-related macular degeneration	rs11154801	-0.0994569	0.262293	0.704553
7	Multiple sclerosis	Age-related macular degeneration	rs11172342	0.252201	0.216761	0.244627
8	Multiple sclerosis	Age-related macular degeneration	rs1131265	-0.0965778	0.214426	0.65242
9	Multiple sclerosis	Age-related macular degeneration	rs115266049	0.2378	0.277562	0.391586
10	Multiple sclerosis	Age-related macular degeneration	rs11554159	-0.113781	0.203534	0.576143
11	Multiple sclerosis	Age-related macular degeneration	rs115985474	0.164986	0.202753	0.415802
12	Multiple sclerosis	Age-related macular degeneration	rs11865086	0.275964	0.270616	0.307841
13	Multiple sclerosis	Age-related macular degeneration	rs12087340	-0.00202829	0.249987	0.993526
14	Multiple sclerosis	Age-related macular degeneration	rs12210359	0.0502809	0.143248	0.725584
15	Multiple sclerosis	Age-related macular degeneration	rs12296430	-0.0848956	0.246119	0.730142
16	Multiple sclerosis	Age-related macular degeneration	rs12927355	-0.111861	0.140862	0.427127
17	Multiple sclerosis	Age-related macular degeneration	rs1359062	0.0709355	0.218358	0.745288
18	Multiple sclerosis	Age-related macular degeneration	rs17066096	0.152639	0.239643	0.524162
19	Multiple sclerosis	Age-related macular degeneration	rs1800693	0.0847388	0.188061	0.652283
20	Multiple sclerosis	Age-related macular degeneration	rs1813375	-0.225505	0.176634	0.201715
21	Multiple sclerosis	Age-related macular degeneration	rs2104286	0.0158066	0.161754	0.922155
22	Multiple sclerosis	Age-related macular degeneration	rs212405	-0.123066	0.196763	0.531673
23	Multiple sclerosis	Age-related macular degeneration	rs2857700	-0.180303	0.055941	0.00126813
24	Multiple sclerosis	Age-related macular degeneration	rs3129727	-0.0444756	0.174313	0.798609
25	Multiple sclerosis	Age-related macular degeneration	rs34383631	-0.214704	0.262205	0.412877
26	Multiple sclerosis	Age-related macular degeneration	rs3748817	-0.242899	0.200353	0.225376
27	Multiple sclerosis	Age-related macular degeneration	rs41286801	-0.506921	0.202768	0.0124193
28	Multiple sclerosis	Age-related macular degeneration	rs4410871	-0.0649264	0.249922	0.795028
29	Multiple sclerosis	Age-related macular degeneration	rs4780355	-0.147891	0.269975	0.583833
30	Multiple sclerosis	Age-related macular degeneration	rs4796791	-0.136148	0.268139	0.611627
31	Multiple sclerosis	Age-related macular degeneration	rs4944958	-0.168132	0.240055	0.483684
32	Multiple sclerosis	Age-related macular degeneration	rs4976646	0.430537	0.212019	0.0422904
33	Multiple sclerosis	Age-related macular degeneration	rs60600003	-0.360392	0.280007	0.198066
34	Multiple sclerosis	Age-related macular degeneration	rs6677309	-0.0997711	0.106946	0.350868
35	Multiple sclerosis	Age-related macular degeneration	rs67297943	-0.0179306	0.272546	0.947545
36	Multiple sclerosis	Age-related macular degeneration	rs6881706	-0.169006	0.2395	0.480399
37	Multiple sclerosis	Age-related macular degeneration	rs706015	0.167863	0.252181	0.505639
38	Multiple sclerosis	Age-related macular degeneration	rs71624119	0.0222424	0.284018	0.937579
39	Multiple sclerosis	Age-related macular degeneration	rs74796499	-0.105617	0.207172	0.610189
40	Multiple sclerosis	Age-related macular degeneration	rs7783	0.216293	0.257732	0.401348
41	Multiple sclerosis	Age-related macular degeneration	rs7923837	0.121092	0.253102	0.632343
42	Multiple sclerosis	Age-related macular degeneration	rs8070345	-0.220024	0.186574	0.238286
43	Multiple sclerosis	Age-related macular degeneration	rs842639	-0.040757	0.241763	0.866125
44	Multiple sclerosis	Age-related macular degeneration	rs9263823	-0.242611	0.140446	0.0840904
45	Multiple sclerosis	Age-related macular degeneration	rs9277535	0.120772	0.247034	0.62492
46	Multiple sclerosis	Age-related macular degeneration	rs9282641	0.381083	0.231538	0.0997885
47	Multiple sclerosis	Age-related macular degeneration	rs9736016	0.0875146	0.268721	0.744674
48	Multiple sclerosis	Age-related macular degeneration	rs9967792	-0.458282	0.270094	0.0897438
49	Multiple sclerosis	Age-related macular degeneration	rs9989735	0.229268	0.237594	0.334565
50	Multiple sclerosis	Age-related macular degeneration	All - Inverse variance weighted	-0.0786101	0.0266031	0.00312749
51	Multiple sclerosis	Age-related macular degeneration	All - MR Egger	-0.147518	0.0534136	0.008176
T1D on AMD
	exposure	outcome	SNP	b	se	p
1	Type 1 diabetes	Age-related macular degeneration	rs11203203	-0.180035	0.185369	0.331437
2	Type 1 diabetes	Age-related macular degeneration	rs113010081	-0.259067	0.227979	0.255804
3	Type 1 diabetes	Age-related macular degeneration	rs12150079	0.116623	0.232368	0.615747
4	Type 1 diabetes	Age-related macular degeneration	rs12416116	-0.00484869	0.178189	0.978292
5	Type 1 diabetes	Age-related macular degeneration	rs12927355	-0.111369	0.140243	0.427127
6	Type 1 diabetes	Age-related macular degeneration	rs1456988	0.321607	0.23062	0.163157
7	Type 1 diabetes	Age-related macular degeneration	rs151233	-0.0245603	0.223381	0.912451
8	Type 1 diabetes	Age-related macular degeneration	rs1574285	0.052163	0.218215	0.811072
9	Type 1 diabetes	Age-related macular degeneration	rs1701704	0.243067	0.120188	0.0431363
10	Type 1 diabetes	Age-related macular degeneration	rs1893217	0.216119	0.178103	0.224958
11	Type 1 diabetes	Age-related macular degeneration	rs2045258	0.205158	0.215416	0.340904
12	Type 1 diabetes	Age-related macular degeneration	rs2111485	-0.0521234	0.153946	0.734924
13	Type 1 diabetes	Age-related macular degeneration	rs229533	0.400116	0.237452	0.091981
14	Type 1 diabetes	Age-related macular degeneration	rs2304256	0.0115081	0.206427	0.955542
15	Type 1 diabetes	Age-related macular degeneration	rs2611215	-0.130977	0.174437	0.452741
16	Type 1 diabetes	Age-related macular degeneration	rs3087243	-0.0932317	0.148834	0.531043
17	Type 1 diabetes	Age-related macular degeneration	rs3184504	0.116143	0.0954704	0.223781
18	Type 1 diabetes	Age-related macular degeneration	rs34593439	-0.141447	0.152828	0.354689
19	Type 1 diabetes	Age-related macular degeneration	rs3842727	0.00101897	0.0425057	0.980874
20	Type 1 diabetes	Age-related macular degeneration	rs402072	-0.229537	0.252772	0.363837
21	Type 1 diabetes	Age-related macular degeneration	rs41295121	0.975397	0.434633	0.0248204
22	Type 1 diabetes	Age-related macular degeneration	rs4820830	0.0429731	0.199307	0.829289
23	Type 1 diabetes	Age-related macular degeneration	rs4849135	-0.113081	0.269654	0.674957
24	Type 1 diabetes	Age-related macular degeneration	rs516246	0.188182	0.179787	0.295241
25	Type 1 diabetes	Age-related macular degeneration	rs56994090	0.212453	0.194619	0.274994
26	Type 1 diabetes	Age-related macular degeneration	rs6043409	-0.0603093	0.215844	0.779929
27	Type 1 diabetes	Age-related macular degeneration	rs61839660	0.108068	0.132648	0.415246
28	Type 1 diabetes	Age-related macular degeneration	rs62447205	0.187207	0.229093	0.413835
29	Type 1 diabetes	Age-related macular degeneration	rs6679677	-0.0172957	0.055818	0.756668
30	Type 1 diabetes	Age-related macular degeneration	rs6691977	0.0222194	0.213465	0.917099
31	Type 1 diabetes	Age-related macular degeneration	rs6827756	-0.281619	0.192325	0.143116
32	Type 1 diabetes	Age-related macular degeneration	rs7239671	0.322373	0.207476	0.120236
33	Type 1 diabetes	Age-related macular degeneration	rs72727394	0.0253585	0.225328	0.910395
34	Type 1 diabetes	Age-related macular degeneration	rs72928038	0.0661166	0.220018	0.763792
35	Type 1 diabetes	Age-related macular degeneration	rs8056814	-0.589187	0.164383	0.000338055
36	Type 1 diabetes	Age-related macular degeneration	rs9585056	-0.231889	0.249129	0.351959
37	Type 1 diabetes	Age-related macular degeneration	All - Inverse variance weighted	0.00885054	0.0262908	0.736388
38	Type 1 diabetes	Age-related macular degeneration	All - MR Egger	-0.018345	0.0473123	0.700624
Relication summary statics
SLE on AMD
	exposure	outcome	SNP	b	se	p
1	Systemic lupus erythematosus	Age-related macular degeneration	rs1270942	0.103642	0.0342575	0.00248319
2	Systemic lupus erythematosus	Age-related macular degeneration	rs150724213	-0.0112774	0.0642113	0.860585
3	Systemic lupus erythematosus	Age-related macular degeneration	rs17849502	-0.0419733	0.0616008	0.495634
4	Systemic lupus erythematosus	Age-related macular degeneration	rs185466530	0.0474212	0.0706491	0.502079
5	Systemic lupus erythematosus	Age-related macular degeneration	rs35000415	-0.0151917	0.0545884	0.780786
6	Systemic lupus erythematosus	Age-related macular degeneration	rs4853458	0.0634532	0.0562118	0.258973
7	Systemic lupus erythematosus	Age-related macular degeneration	rs998683	-0.04242	0.0676802	0.530809
8	Systemic lupus erythematosus	Age-related macular degeneration	All - Inverse variance weighted	0.0369471	0.0241898	0.126665
9	Systemic lupus erythematosus	Age-related macular degeneration	All - MR Egger	0.0925261	0.0560425	0.15965
RA on AMD
	exposure	outcome	SNP	b	se	p
1	Rheumatoid arthritis	Age-related macular degeneration	rs10821948	0.160085	0.21402	0.454467
2	Rheumatoid arthritis	Age-related macular degeneration	rs11513729	0.237963	0.168837	0.158709
3	Rheumatoid arthritis	Age-related macular degeneration	rs117292830	0.0814439	0.0589608	0.16718
4	Rheumatoid arthritis	Age-related macular degeneration	rs11758148	0.392862	0.132982	0.00313431
5	Rheumatoid arthritis	Age-related macular degeneration	rs16903065	0.0767079	0.174837	0.660851
6	Rheumatoid arthritis	Age-related macular degeneration	rs2395153	0.0870461	0.0399081	0.0291714
7	Rheumatoid arthritis	Age-related macular degeneration	rs2476601	-0.0060897	0.0652646	0.925659
8	Rheumatoid arthritis	Age-related macular degeneration	rs2735075	-0.202129	0.190782	0.289385
9	Rheumatoid arthritis	Age-related macular degeneration	rs3087243	-0.10783	0.159912	0.500115
10	Rheumatoid arthritis	Age-related macular degeneration	rs3118470	0.0872358	0.19085	0.647605
11	Rheumatoid arthritis	Age-related macular degeneration	rs35744187	0.206708	0.127217	0.104196
12	Rheumatoid arthritis	Age-related macular degeneration	rs3757387	-0.0308522	0.177172	0.861758
13	Rheumatoid arthritis	Age-related macular degeneration	rs4274624	0.201381	0.170941	0.238767
14	Rheumatoid arthritis	Age-related macular degeneration	rs548877	0.194457	0.218022	0.37244
15	Rheumatoid arthritis	Age-related macular degeneration	rs6456160	0.107941	0.203854	0.596457
16	Rheumatoid arthritis	Age-related macular degeneration	rs74611185	0.162049	0.227063	0.475427
17	Rheumatoid arthritis	Age-related macular degeneration	rs7731626	-0.236157	0.165266	0.153017
18	Rheumatoid arthritis	Age-related macular degeneration	rs78248443	-0.0767421	0.170866	0.653334
19	Rheumatoid arthritis	Age-related macular degeneration	rs78782944	0.189018	0.219195	0.388507
20	Rheumatoid arthritis	Age-related macular degeneration	rs8002731	0.128904	0.184124	0.483871
21	Rheumatoid arthritis	Age-related macular degeneration	rs9277508	-0.0650966	0.0718405	0.364868
22	Rheumatoid arthritis	Age-related macular degeneration	All - Inverse variance weighted	0.0622853	0.0243504	0.0105312
23	Rheumatoid arthritis	Age-related macular degeneration	All - MR Egger	0.0638042	0.041589	0.141474
IBD on AMD
	exposure	outcome	SNP	b	se	p
1	Inflammatory bowel disease	Age-related macular degeneration	rs10737481	0.054461	0.110257	0.621345
2	Inflammatory bowel disease	Age-related macular degeneration	rs10748781	0.15333	0.101029	0.129096
3	Inflammatory bowel disease	Age-related macular degeneration	rs10761659	0.0245363	0.123508	0.842527
4	Inflammatory bowel disease	Age-related macular degeneration	rs10807943	-0.0526865	0.0965126	0.585133
5	Inflammatory bowel disease	Age-related macular degeneration	rs10931828	0.245765	0.16922	0.146406
6	Inflammatory bowel disease	Age-related macular degeneration	rs11590283	-0.195075	0.177156	0.27083
7	Inflammatory bowel disease	Age-related macular degeneration	rs117115824	-0.164276	0.168623	0.329947
8	Inflammatory bowel disease	Age-related macular degeneration	rs11771806	0.0948841	0.184062	0.606203
9	Inflammatory bowel disease	Age-related macular degeneration	rs12132298	-0.0369194	0.119063	0.756499
10	Inflammatory bowel disease	Age-related macular degeneration	rs12536069	-0.153978	0.12607	0.221948
11	Inflammatory bowel disease	Age-related macular degeneration	rs12755372	-0.0861505	0.157775	0.585043
12	Inflammatory bowel disease	Age-related macular degeneration	rs13165038	0.00856547	0.132256	0.948362
13	Inflammatory bowel disease	Age-related macular degeneration	rs142695953	-0.140334	0.11522	0.223237
14	Inflammatory bowel disease	Age-related macular degeneration	rs181316459	-0.0146146	0.0627944	0.815965
15	Inflammatory bowel disease	Age-related macular degeneration	rs1882597	-0.335801	0.186556	0.0718609
16	Inflammatory bowel disease	Age-related macular degeneration	rs191615076	0.21335	0.167041	0.201523
17	Inflammatory bowel disease	Age-related macular degeneration	rs1986500	0.0577303	0.161854	0.72133
18	Inflammatory bowel disease	Age-related macular degeneration	rs1990760	-0.0433085	0.16215	0.789401
19	Inflammatory bowel disease	Age-related macular degeneration	rs2149560	0.0358436	0.131189	0.784683
20	Inflammatory bowel disease	Age-related macular degeneration	rs2229933	0.304887	0.168629	0.0706014
21	Inflammatory bowel disease	Age-related macular degeneration	rs2735075	-0.127581	0.12042	0.289385
22	Inflammatory bowel disease	Age-related macular degeneration	rs3024505	0.0921929	0.0940488	0.326955
23	Inflammatory bowel disease	Age-related macular degeneration	rs3197999	-0.214478	0.0969843	0.027003
24	Inflammatory bowel disease	Age-related macular degeneration	rs3736162	0.151155	0.164084	0.356943
25	Inflammatory bowel disease	Age-related macular degeneration	rs376365394	0.1901	0.166249	0.252845
26	Inflammatory bowel disease	Age-related macular degeneration	rs4372078	-0.00152002	0.150433	0.991938
27	Inflammatory bowel disease	Age-related macular degeneration	rs4676410	0.0277803	0.109532	0.799782
28	Inflammatory bowel disease	Age-related macular degeneration	rs4730275	-0.0188752	0.149345	0.899426
29	Inflammatory bowel disease	Age-related macular degeneration	rs4731531	0.240823	0.16469	0.143664
30	Inflammatory bowel disease	Age-related macular degeneration	rs56893428	-0.521189	0.176622	0.00316869
31	Inflammatory bowel disease	Age-related macular degeneration	rs6556416	0.216402	0.162602	0.183231
32	Inflammatory bowel disease	Age-related macular degeneration	rs6762648	0.0969171	0.133072	0.466427
33	Inflammatory bowel disease	Age-related macular degeneration	rs67927699	0.0163775	0.160667	0.918809
34	Inflammatory bowel disease	Age-related macular degeneration	rs7551957	-0.0056708	0.113677	0.960214
35	Inflammatory bowel disease	Age-related macular degeneration	rs7936434	-0.170098	0.12177	0.162452
36	Inflammatory bowel disease	Age-related macular degeneration	rs895123	0.025694	0.142181	0.856593
37	Inflammatory bowel disease	Age-related macular degeneration	rs9272353	-0.196425	0.0834121	0.0185288
38	Inflammatory bowel disease	Age-related macular degeneration	rs9988642	-0.0241796	0.0841059	0.773737
39	Inflammatory bowel disease	Age-related macular degeneration	All - Inverse variance weighted	-0.0186247	0.0228985	0.416012
40	Inflammatory bowel disease	Age-related macular degeneration	All - MR Egger	-0.0607273	0.0570956	0.29459
MS on AMD
	exposure	outcome	SNP	b	se	p
1	Multiple sclerosis	Age-related macular degeneration	rs149855101	-0.266166	0.0948635	0.00501948
2	Multiple sclerosis	Age-related macular degeneration	rs75518104	-0.204666	0.0626082	0.00107932
3	Multiple sclerosis	Age-related macular degeneration	rs8045630	-0.0683405	0.0973963	0.482882
4	Multiple sclerosis	Age-related macular degeneration	rs9271069	-0.160164	0.0283225	1.55852e-08
5	Multiple sclerosis	Age-related macular degeneration	All - Inverse variance weighted	-0.167993	0.0241242	3.31533e-12
6	Multiple sclerosis	Age-related macular degeneration	All - MR Egger	-0.200097	0.0404582	0.0385344
T1D on AMD
	exposure	outcome	SNP	b	se	p
1	Type 1 diabetes	outcome	rs115048884	0.0675689	0.0782761	0.388021
2	Type 1 diabetes	outcome	rs115204205	0.133665	0.175605	0.446556
3	Type 1 diabetes	outcome	rs115221241	0.228365	0.11949	0.0559831
4	Type 1 diabetes	outcome	rs12928537	-0.179855	0.146301	0.218942
5	Type 1 diabetes	outcome	rs144517729	0.430811	0.187725	0.0217388
6	Type 1 diabetes	outcome	rs147392974	0.0188848	0.108675	0.862044
7	Type 1 diabetes	outcome	rs151233	-0.111001	0.179387	0.536063
8	Type 1 diabetes	outcome	rs1591805	-0.160035	0.180356	0.374902
9	Type 1 diabetes	outcome	rs181316459	0.0404716	0.173893	0.815965
10	Type 1 diabetes	outcome	rs1872424	-0.0366771	0.178758	0.837434
11	Type 1 diabetes	outcome	rs1990760	0.0409347	0.153262	0.789401
12	Type 1 diabetes	outcome	rs2289702	-0.227276	0.182176	0.212192
13	Type 1 diabetes	outcome	rs2476601	-0.00475944	0.0510079	0.925659
14	Type 1 diabetes	outcome	rs2516390	-0.0030498	0.0360118	0.932509
15	Type 1 diabetes	outcome	rs28449420	0.00156541	0.0622489	0.979937
16	Type 1 diabetes	outcome	rs28896571	0.111411	0.0665137	0.0939321
17	Type 1 diabetes	outcome	rs3087243	-0.0678116	0.100565	0.500115
18	Type 1 diabetes	outcome	rs3095250	0.0375861	0.0348442	0.280726
19	Type 1 diabetes	outcome	rs3184504	0.166237	0.107287	0.12127
20	Type 1 diabetes	outcome	rs34337125	0.213439	0.131938	0.105723
21	Type 1 diabetes	outcome	rs35914000	-0.152062	0.189684	0.42275
22	Type 1 diabetes	outcome	rs35947132	-0.090461	0.16456	0.582516
23	Type 1 diabetes	outcome	rs41265828	0.059821	0.0448388	0.182159
24	Type 1 diabetes	outcome	rs4711369	-0.00738762	0.0972057	0.939419
25	Type 1 diabetes	outcome	rs4755391	0.0313514	0.181485	0.862849
26	Type 1 diabetes	outcome	rs60888743	-0.196236	0.181797	0.280399
27	Type 1 diabetes	outcome	rs689	-0.0277586	0.0426363	0.515011
28	Type 1 diabetes	outcome	rs6908626	-0.12034	0.138945	0.386439
29	Type 1 diabetes	outcome	rs7034200	0.139067	0.177431	0.433169
30	Type 1 diabetes	outcome	rs7090530	0.114712	0.127196	0.367134
31	Type 1 diabetes	outcome	rs7130222	-0.0972964	0.180101	0.589037
32	Type 1 diabetes	outcome	rs76288224	0.120584	0.0478424	0.0117209
33	Type 1 diabetes	outcome	rs7823699	-0.536387	0.180127	0.00290302
34	Type 1 diabetes	outcome	rs9391997	-0.22827	0.155454	0.141992
35	Type 1 diabetes	outcome	All - Inverse variance weighted	0.0237945	0.016108	0.139626
36	Type 1 diabetes	outcome	All - MR Egger	0.0622497	0.0246445	0.016687
